# Supplementary material for: Distress Intolerance Is Associated With a Greater Reward Positivity to Aversive Avoidance Feedback
Source: Psychophysiology. 2026 Feb 4;63(2):e70236. doi: 10.1111/psyp.70236 (PMC12869353; doi:10.1111/psyp.70236)
Supplement: Supplementary file 1 — Table S1: Descriptive Statistics and Correlations for all Study Variables. [file PSYP-63-e70236-s002.xlsx]

## Sheet: Sheet1
Table S1. Descriptive Statistics and Correlations for all Study Variables.
	1	2	3	4	5	6	7	8	9	10	11	12	13	14	15	16	17	18	19	20
1. DII Total	—
2. DASS Anxiety	0.70***	—
3. DASS Depression	0.58***	0.64***	—
4. LEC Trauma Count	0.24*	0.29**	0.20*	—
5. ∆Avoidance RewP	0.26**	0.13	0.19	-0.00	—
6. Avoidance Win RewP	0.10	-0.05	-0.08	-0.10	0.52***	—
7. Avoidance Loss RewP	-0.04	-0.13	-0.20*	-0.11	0.01	0.86***	—
8. ∆Monetary RewP	-0.02	0.07	-0.03	-0.04	0.23*	0.29**	0.20*	—
9. Monetary Win RewP	0.00	0.01	-0.12	-0.04	0.25*	0.74***	0.72***	0.54***	—
10. Monetary Loss RewP	0.01	-0.03	-0.12	-0.02	0.15	0.71***	0.74***	0.04	0.87***	—
11. ∆Avoidance Feedback P300	0.07	0.05	-0.06	0.04	0.47***	0.22*	-0.02	0.22*	0.24*	0.16	—
12. Avoidance Win Feedback P300	0.13	-0.01	-0.16	-0.08	0.36***	0.79***	0.71***	0.30**	0.69***	0.63***	0.39***	—
13. Avoidance Loss Feedback P300	0.11	-0.03	-0.14	-0.10	0.18	0.76***	0.78***	0.23*	0.63***	0.62***	-0.03	0.91***	—
14. ∆Monetary Feedback P300	-0.09	0.07	-0.03	-0.20*	-0.03	0.14	0.18	0.64***	0.35***	0.04	0.12	0.22*	0.18	—
15. Monetary Win Feedback P300	0.04	0.11	-0.10	-0.06	0.22*	0.55***	0.51***	0.46***	0.82***	0.69***	0.27**	0.73***	0.67***	0.50***	—
16. Monetary Loss Feedback P300	0.10	0.09	-0.09	0.05	0.28**	0.56***	0.49***	0.17	0.74***	0.78***	0.25*	0.72***	0.67***	0.00	0.87***	—
17. State Anxiety - Avoidance Doors	0.45***	0.50***	0.43***	0.21*	0.22*	-0.01	-0.15	0.18	0.01	-0.10	0.05	0.01	-0.01	0.17	0.05	-0.03	—
18. State Anxiety - Monetary Doors	0.32**	0.35***	0.35***	-0.05	0.15	0.02	-0.07	0.10	0.00	-0.06	-0.03	-0.01	0.00	0.19	0.02	-0.09	0.54***	—
19. Noise Blast Rating	0.09	0.03	0.00	0.09	0.08	0.01	-0.04	0.01	0.04	0.05	0.12	0.10	0.05	0.02	0.13	0.13	0.14	0.09	—
20. Money Win Sound Rating	-0.09	-0.04	-0.01	-0.16	0.07	-0.03	-0.07	0.05	-0.07	-0.12	-0.07	0.05	0.08	-0.02	0.02	0.03	-0.07	-0.03	0.04	—
Mean	13.91	4.79	4.75	1.78	-0.16	11.71	8.86	0.06	12.82	10.95	-0.04	13.28	12.75	-0.08	14.32	14.44	2.33	1.59	4.41	2.39
Standard Deviation	10.28	5.10	4.59	1.77	3.67	7.18	7.10	3.58	7.19	7.33	2.54	6.06	6.63	3.23	6.46	6.69	1.11	0.79	0.94	1.07
Minimum	0.00	0.00	0.00	0.00	-7.60	-2.12	-3.72	-7.54	-1.60	-3.80	-5.45	-0.12	-2.59	-8.53	-1.68	-1.60	1.00	1.00	1.00	1.00
Maximum	40.00	20.00	18.00	10.00	8.88	29.93	30.53	11.71	34.01	38.15	6.53	28.39	29.01	9.08	30.98	30.23	5.00	4.00	5.00	5.00
Skew	0.28	1.03	0.95	1.57	0.28	0.59	0.76	0.35	0.62	0.70	0.14	0.23	0.25	-0.07	0.15	0.11	0.48	1.20	-2.17	0.27
Kurtosis	-1.01	-0.05	0.01	3.66	-0.41	-0.09	0.36	0.10	0.26	1.00	-0.45	-0.36	-0.47	-0.04	-0.24	-0.14	-0.51	0.76	4.87	-0.64
